# Supplementary material for: Agronomic Evaluation and Molecular Cytogenetic Characterization of Triticum aestivum × Thinopyrum spp. Derivative Breeding Lines Presenting Perennial Growth Habits
Source: Plants (Basel). 2023 Sep 9;12(18):3217. doi: 10.3390/plants12183217 (PMC10534903; doi:10.3390/plants12183217)
Supplement: Supplementary file 1 [file plants-12-03217-s001.zip]

Archive with 2 entries (2 files):
- Datasets.xlsx
- Supplementary figure_S1.pdf
