# Supplementary material for: Agronomic Evaluation and Molecular Cytogenetic Characterization of Triticum aestivum × Thinopyrum spp. Derivative Breeding Lines Presenting Perennial Growth Habits
Source: Plants (Basel). 2023 Sep 9;12(18):3217. doi: 10.3390/plants12183217 (PMC10534903; doi:10.3390/plants12183217)
Supplement: Supplementary file 1 [file plants-12-03217-s001.zip › Datasets.xlsx]

## Sheet: Seed length
Variety	length
11955	7.63
11955	7.4
11955	7.01
11955	5.72
11955	7.2
11955	6.8
11955	6.86
11955	7.05
11955	7.15
11955	7.02
11955	7.01
11955	7.41
11955	7.15
11955	7.01
11955	6.43
11955	6.94
11955	6.52
11955	6.99
11955	6.96
11955	7.35
11955	7.12
11955	6.65
11955	6.37
11955	7.56
11955	7.28
11955	6.31
11955	7.66
11955	5.68
11955	6.93
11955	6.74
CS14PHR21	6.24
CS14PHR21	6.06
CS14PHR21	6.01
CS14PHR21	6.77
CS14PHR21	6.18
CS14PHR21	6.17
CS14PHR21	6.1
CS14PHR21	6.04
CS14PHR21	6.58
CS14PHR21	6.24
CS14PHR21	6.7
CS14PHR21	6.56
CS14PHR21	6.67
CS14PHR21	6.11
CS14PHR21	5.88
CS14PHR21	6.25
CS14PHR21	5.67
CS14PHR21	6.53
CS14PHR21	6.61
CS14PHR21	6.6
CS14PHR21	6.47
CS14PHR21	6.12
CS14PHR21	6.19
CS14PHR21	6.28
CS14PHR21	6.75
CS14PHR21	6.69
CS14PHR21	6.38
CS14PHR21	6.7
CS14PHR21	6.05
CS14PHR21	6.65
202	6.87
202	6.39
202	6.42
202	6.96
202	5.8
202	6.13
202	6.42
202	6.1
202	6.06
202	5.76
202	6.31
202	6.26
202	4.71
202	5.27
202	6.15
202	6.6
202	6.18
202	6.58
202	6.13
202	6.31
202	6.54
202	5.83
202	5.92
202	6.13
202	6.17
202	6.24
202	5.92
202	6.72
202	6.37
202	5.75
CS14PVT03	6.63
CS14PVT03	6.27
CS14PVT03	5.96
CS14PVT03	6.51
CS14PVT03	6.44
CS14PVT03	6.13
CS14PVT03	6.84
CS14PVT03	5.87
CS14PVT03	5.68
CS14PVT03	6.39
CS14PVT03	5.67
CS14PVT03	5.65
CS14PVT03	5.53
CS14PVT03	5.93
CS14PVT03	5.59
CS14PVT03	5.79
CS14PVT03	5.71
CS14PVT03	6.35
CS14PVT03	5.62
CS14PVT03	5.53
CS14PVT03	5.84
CS14PVT03	5.53
CS14PVT03	6.09
CS14PVT03	5.6
CS14PVT03	5.64
CS14PVT03	5.64
CS14PVT03	6.08
CS14PVT03	5.75
CS14PVT03	5.31
CS14PVT03	5.72

## Sheet: Seed width
Variety	width
11955	2.75
11955	2.61
11955	2.41
11955	2.16
11955	2.84
11955	2.44
11955	2.69
11955	2.77
11955	2.85
11955	2.67
11955	2.7
11955	2.95
11955	2.68
11955	2.79
11955	2.66
11955	2.76
11955	2.61
11955	2.79
11955	2.71
11955	2.8
11955	2.57
11955	2.99
11955	2.54
11955	2.87
11955	2.76
11955	2.46
11955	2.78
11955	2.35
11955	2.58
11955	2.68
CS14PHR21	2.79
CS14PHR21	2.46
CS14PHR21	2.5
CS14PHR21	2.65
CS14PHR21	2.68
CS14PHR21	2.7
CS14PHR21	2.47
CS14PHR21	2.72
CS14PHR21	2.81
CS14PHR21	2.64
CS14PHR21	2.79
CS14PHR21	2.91
CS14PHR21	2.82
CS14PHR21	2.81
CS14PHR21	2.47
CS14PHR21	2.86
CS14PHR21	2.38
CS14PHR21	2.71
CS14PHR21	2.82
CS14PHR21	2.61
CS14PHR21	2.76
CS14PHR21	2.5
CS14PHR21	2.75
CS14PHR21	2.9
CS14PHR21	2.67
CS14PHR21	2.76
CS14PHR21	2.62
CS14PHR21	2.71
CS14PHR21	2.5
CS14PHR21	2.61
202	2.28
202	2.64
202	2.46
202	2.59
202	2.83
202	2.79
202	2.44
202	2.26
202	2.4
202	2.32
202	2.78
202	2.01
202	2.5
202	2.67
202	2.63
202	2.69
202	2.78
202	2.5
202	2.25
202	2.65
202	2.59
202	2.33
202	2.87
202	2.67
202	2.66
202	2.31
202	2.3
202	2.62
202	2.55
202	2.68
CS14PVT03	3.7
CS14PVT03	3.69
CS14PVT03	3.43
CS14PVT03	3.69
CS14PVT03	3.52
CS14PVT03	3.42
CS14PVT03	3.63
CS14PVT03	3.7
CS14PVT03	3.56
CS14PVT03	3.84
CS14PVT03	3.59
CS14PVT03	3.54
CS14PVT03	3.29
CS14PVT03	3.36
CS14PVT03	3.59
CS14PVT03	3.51
CS14PVT03	3.53
CS14PVT03	3.7
CS14PVT03	3.21
CS14PVT03	3.54
CS14PVT03	3.53
CS14PVT03	3.44
CS14PVT03	3.44
CS14PVT03	3.25
CS14PVT03	3.4
CS14PVT03	3.73
CS14PVT03	3.42
CS14PVT03	3.29
CS14PVT03	3.23
CS14PVT03	3.46

## Sheet: Thousand kernel weight
Variety	weight
11955	36.6
11955	37.2
11955	37.5
11955	38
11955	36.9
11955	37.5
11955	36.8
11955	36.5
11955	35.8
CS14PHR21	30.5
CS14PHR21	31.3
CS14PHR21	30.7
CS14PHR21	32.9
CS14PHR21	32.2
CS14PHR21	31.7
CS14PHR21	33
CS14PHR21	31.6
CS14PHR21	32.2
202	31.9
202	33.4
202	34
CS14PVT03	45.6
CS14PVT03	45.7
CS14PVT03	43.6
CS14PVT03	44.8
CS14PVT03	46
CS14PVT03	45.6
CS14PVT03	45.5
CS14PVT03	45.4
CS14PVT03	45.6

## Sheet: Grain yield_First year
Variety	yield
CS14PHR21	1320.83
CS14PHR21	1077.5
CS14PHR21	1163.89
CS14PVT03	1963.89
CS14PVT03	2392.78
CS14PVT03	2744.72
11955	1341
11955	1849.68
11955	2282.04

## Sheet: Grain yield_Second year 
Variety	yield
11955	0
11955	0
11955	0
CS14PHR21	338.889
CS14PHR21	0
CS14PHR21	0

## Sheet: Stripe rust
Variety	sev
CS14PHR21	30
CS14PHR21	20
CS14PHR21	30
CS14PVT03	20
CS14PVT03	20
CS14PVT03	20
11955	60
11955	50
11955	50

## Sheet: Regrowth
2021-09-01		2021-11-01		2022-05-01
Variety	regrowth	Variety	regrowth	Variety	regrowth
CS14PHR21	90	CS14PHR21	80	CS14PHR21	0
CS14PHR21	100	CS14PHR21	100	CS14PHR21	30
CS14PHR21	90	CS14PHR21	80	CS14PHR21	0
CS14PVT03	0	11955	100	11955	0
CS14PVT03	0	11955	100	11955	0
CS14PVT03	0	11955	80	11955	0
11955	100
11955	100
11955	90
